# Supplementary material for: Plasma metabolomic profiling in patients with rheumatoid arthritis identifies biochemical features predictive of quantitative disease activity
Source: Arthritis Res Ther. 2021 Jun 8;23:164. doi: 10.1186/s13075-021-02537-4 (PMC8185925; doi:10.1186/s13075-021-02537-4)
Supplement: Supplementary file 2 — Additional file 2: Supplementary Table 1. Subject characteristics of 64 patients (128 samples) from the discovery cohort. [file 13075_2021_2537_MOESM2_ESM.xlsx]

## Sheet: STable 1
Supplementary Table 1. Subject characteristics of 64 patients (128 samples) from the discovery cohort.
Patient ID	Visit	DAS28-CRP	Age	Sex	Body Mass Index (BMI)	Smoking History	Rheumatoid Factor (RF)	Anti-CCP	C-reactive Protein (CRP)	Methotrexate	Hydroxychloroquine	Sulfasalazine	Leflunomide	Azathioprine	Infliximab	Etanercept	Adalimumab	Certolizumab	Tocilizumab	Abatacept	Rituximab	Prednisone
Temp_1	1	1.63195	75	male	34.6	former	positive	positive	2.9	yes	no	no	no	no	no	no	no	no	no	no	no	no
Temp_1	2	2.77995	76	male	37.57	former	N/A	N/A	2.9	yes	no	no	no	no	no	no	no	no	no	no	no	no
Temp_2	1	2.58632	70	male	23.7	former	negative	negative	4.3	yes	no	no	no	no	no	no	no	yes	no	no	no	yes
Temp_2	2	1.49195	71	male	N/A	former	N/A	N/A	2.9	yes	no	no	no	no	no	no	no	yes	no	no	no	yes
Temp_3	1	1.78595	69	female	N/A	never	N/A	negative	2.9	no	no	yes	no	no	no	no	no	no	no	no	no	no
Temp_3	2	2.03795	69	female	24.5	never	N/A	N/A	2.9	no	no	yes	no	no	no	no	no	no	no	no	no	no
Temp_4	1	3.03363	61	female	31	former	N/A	N/A	6.3	no	no	no	no	no	no	no	no	no	no	no	yes	no
Temp_4	2	4.0719	62	female	31.68	former	N/A	N/A	2.9	no	no	no	no	no	no	no	no	no	N/A	no	yes	no
Temp_5	1	1.70967	64	female	28.1	former	positive	positive	0.29	yes	no	no	no	no	no	no	no	no	no	yes	no	yes
Temp_5	2	2.23112	64	female	N/A	never	N/A	N/A	3.7	yes	no	no	no	no	no	no	no	no	no	yes	no	no
Temp_6	1	3.22503	60	female	27.6	former	positive	positive	113	no	no	no	no	no	no	no	no	no	no	yes	no	no
Temp_6	2	3.78125	60	female	30.9	former	N/A	N/A	31.5	no	no	no	yes	no	no	no	no	no	no	yes	no	no
Temp_7	1	2.07995	78	male	26.4	never	positive	positive	2.9	yes	yes	no	no	no	no	yes	no	no	no	no	no	no
Temp_7	2	1.60395	79	male	N/A	never	N/A	N/A	2.9	yes	yes	no	no	no	no	yes	no	no	no	no	no	no
Temp_8	1	2.3646	62	female	34.3	former	negative	positive	5.3	yes	no	no	no	no	no	no	no	no	no	no	no	no
Temp_8	2	4.17528	63	female	N/A	former	N/A	N/A	2.9	yes	no	no	no	no	no	no	no	no	no	no	no	no
Temp_9	1	2.03498	67	male	N/A	current (within 3 months)	positive	positive	8.1	yes	no	no	no	no	no	no	no	no	no	yes	no	no
Temp_9	2	2.02237	68	male	N/A	former	N/A	N/A	4.3	yes	no	no	no	no	no	no	no	no	no	no	no	no
Temp_10	1	1.61795	64	male	32.2	current (within 3 months)	positive	positive	2.9	yes	yes	no	yes	no	no	no	no	no	no	no	no	yes
Temp_10	2	1.57595	65	male	31.99	current (within 3 months)	N/A	N/A	2.9	yes	no	yes	yes	no	no	no	no	no	no	no	no	yes
Temp_11	1	4.16226	76	female	N/A	never	negative	negative	2.9	yes	no	no	no	no	no	no	no	no	no	no	no	yes
Temp_11	2	4.24992	76	female	27.3	never	N/A	N/A	2.9	yes	no	no	no	no	no	no	no	no	no	no	no	yes
Temp_12	1	1.56195	66	female	30.7	current (within 3 months)	positive	positive	2.9	yes	no	no	no	no	no	no	no	no	no	no	no	no
Temp_12	2	1.47795	67	female	31.1	never	N/A	N/A	2.9	yes	no	no	no	no	no	no	no	no	no	no	no	no
Temp_13	1	4.82866	85	male	24.8	former	positive	positive	57.2	yes	no	no	no	no	no	no	no	no	no	no	no	yes
Temp_13	2	2.86797	86	male	N/A	former	positive	positive	44.2	yes	no	yes	no	no	no	no	no	no	no	no	no	yes
Temp_14	1	5.25838	35	female	31.5	never	negative	positive	2.9	yes	no	no	no	no	no	no	no	yes	no	no	no	no
Temp_14	2	3.78535	35	female	32.7	never	negative	negative	2.9	yes	no	no	no	no	no	no	no	no	no	no	no	no
Temp_15	1	1.98407	73	female	28.2	former	positive	positive	6.9	no	no	no	no	no	no	no	no	no	no	no	no	no
Temp_15	2	2.34396	74	female	29.07	former	N/A	N/A	16	no	no	no	no	no	no	no	no	no	no	no	no	no
Temp_16	1	3.08191	63	female	23.3	former	N/A	N/A	2.9	yes	no	no	no	no	yes	no	no	no	no	no	no	yes
Temp_16	2	2.48581	64	female	23.2	former	N/A	N/A	2.9	yes	no	no	no	no	yes	no	no	no	no	no	no	yes
Temp_17	1	1.51995	67	female	25.3	current (within 3 months)	positive	N/A	2.9	yes	yes	no	no	no	no	no	no	no	no	no	no	no
Temp_17	2	1.50595	69	female	25.23	former	N/A	N/A	2.9	yes	yes	no	no	no	no	no	no	no	no	no	no	no
Temp_18	1	1.56195	39	female	30.5	never	N/A	N/A	2.9	yes	no	no	no	no	no	no	no	yes	no	no	no	no
Temp_18	2	2.31795	39	female	30.2	never	N/A	N/A	2.9	yes	no	no	no	no	no	no	no	yes	no	no	no	no
Temp_19	1	2.51825	76	female	22.6	never	N/A	positive	16.3	yes	no	no	yes	no	no	no	no	no	no	no	no	yes
Temp_19	2	2.44603	77	female	N/A	never	N/A	N/A	14.3	yes	no	no	yes	no	no	no	no	no	no	no	no	yes
Temp_20	1	3.91157	43	male	34.6	former	N/A	positive	2.9	yes	yes	no	no	no	no	no	yes	no	no	no	no	no
Temp_20	2	3.75613	44	male	34.9	former	N/A	N/A	2.9	yes	yes	no	no	no	no	no	no	no	no	no	no	yes
Temp_21	1	3.99752	67	female	35.4	former	negative	positive	2.9	no	no	no	no	no	no	yes	no	no	no	no	no	no
Temp_21	2	2.30538	68	female	35.59	former	N/A	N/A	3.4	no	no	no	no	no	no	yes	no	no	no	no	no	no
Temp_22	1	3.85795	66	female	35.5	never	positive	positive	2.9	no	no	no	no	no	yes	no	no	no	no	no	no	yes
Temp_22	2	2.17795	67	female	36.5	never	N/A	N/A	2.9	no	no	no	yes	no	yes	no	no	no	no	no	no	yes
Temp_23	1	3.43912	53	female	42.3	N/A	positive	positive	2.9	no	yes	yes	no	no	no	no	no	no	no	no	no	yes
Temp_23	2	3.01191	54	female	44.9	former	N/A	N/A	2.9	no	no	yes	yes	no	no	no	no	no	no	no	no	yes
Temp_24	1	5.37692	70	female	N/A	never	negative	positive	0.9	yes	no	no	no	no	no	no	no	no	yes	no	no	no
Temp_24	2	5.46738	71	female	N/A	never	N/A	N/A	2.9	yes	yes	no	no	no	no	no	no	no	yes	no	no	no
Temp_25	1	4.01303	55	female	45.3	never	negative	positive	5.3	yes	no	no	no	no	no	no	no	no	no	no	no	no
Temp_25	2	6.09333	56	female	47.8	never	N/A	N/A	8.2	yes	no	yes	no	no	no	no	no	no	no	no	no	no
Temp_26	1	3.09699	65	male	35.9	former	negative	negative	5	yes	no	no	no	no	no	no	no	no	no	no	no	no
Temp_26	2	3.06232	66	male	35.1	former	N/A	N/A	4.3	yes	no	no	no	no	no	no	no	no	no	no	no	yes
Temp_27	1	1.77195	71	male	29.2	former	N/A	positive	2.9	yes	no	no	no	no	no	no	yes	no	no	no	no	no
Temp_27	2	2.06595	72	male	29	former	N/A	N/A	2.9	yes	no	no	no	no	no	no	yes	no	no	no	no	no
Temp_28	1	2.04747	62	male	22.8	former	positive	positive	3.5	no	no	no	no	no	no	no	yes	no	no	no	no	yes
Temp_28	2	2.24335	63	male	23.51	former	positive	positive	5.9	no	no	no	no	no	no	no	yes	no	no	no	no	yes
Temp_29	1	2.77789	62	male	36.4	former	positive	N/A	2.9	yes	no	no	no	no	no	no	yes	no	no	no	no	yes
Temp_29	2	5.4535	63	male	37.1	former	N/A	positive	22.6	yes	no	no	no	no	no	no	no	no	no	no	no	yes
Temp_30	1	3.7535	64	female	41.6	former	positive	negative	4.1	yes	no	no	no	no	no	yes	no	no	no	no	no	no
Temp_30	2	3.33789	65	female	40.7	former	N/A	N/A	2.9	no	no	no	no	no	no	yes	no	no	no	no	no	no
Temp_31	1	1.44995	70	female	26.5	former	positive	positive	2.9	no	no	no	no	yes	no	no	no	no	no	no	yes	yes
Temp_31	2	1.47795	70	female	26.8	former	N/A	N/A	2.9	no	no	no	no	yes	no	no	no	no	no	no	yes	yes
Temp_32	1	3.03195	61	male	37.6	never	positive	positive	2.9	yes	no	no	no	no	no	yes	no	no	no	no	no	yes
Temp_32	2	3.37591	62	male	36.2	never	N/A	N/A	2.9	yes	no	no	no	no	no	yes	no	no	no	no	no	yes
Temp_33	1	2.3806	67	male	23.75	never	N/A	positive	7	yes	no	no	no	no	no	no	no	no	no	no	no	yes
Temp_33	2	1.60057	68	male	24.2	never	N/A	N/A	4.7	yes	no	no	no	no	no	no	no	no	no	no	no	yes
Temp_34	1	2.85895	62	male	34.9	former	negative	negative	4.2	yes	no	no	no	no	no	no	yes	no	no	no	no	no
Temp_34	2	3.21367	63	male	37	former	N/A	N/A	2.9	yes	no	no	no	no	no	no	yes	no	no	no	no	no
Temp_35	1	1.84195	40	female	29.2	never	positive	positive	2.9	no	yes	no	no	yes	no	yes	no	no	no	no	no	no
Temp_35	2	1.81395	40	female	31.1	never	N/A	N/A	2.9	no	yes	no	no	yes	no	yes	no	no	no	no	no	no
Temp_36	1	1.56195	61	female	35.3	former	positive	positive	2.9	yes	yes	no	no	no	no	no	no	no	no	no	no	no
Temp_36	2	1.63195	62	female	33.01	former	N/A	N/A	2.9	yes	yes	no	no	no	no	no	no	no	no	no	no	no
Temp_37	1	2.35995	65	female	32.8	former	N/A	positive	2.9	no	yes	no	no	no	no	no	yes	no	no	no	no	no
Temp_37	2	4.66454	65	female	34.9	current (within 3 months)	N/A	N/A	17.6	yes	yes	no	no	no	no	no	no	no	no	no	no	yes
Temp_38	1	3.75212	75	female	22.4	never	negative	positive	12.1	yes	yes	yes	no	no	no	no	no	no	no	no	no	yes
Temp_38	2	4.08194	76	female	22.9	never	N/A	N/A	32.3	yes	yes	yes	no	no	no	no	no	no	no	no	no	yes
Temp_39	1	6.273	73	female	24.7	never	N/A	positive	6.7	yes	no	no	no	no	no	no	no	no	no	no	no	yes
Temp_39	2	1.57595	75	female	24.1	never	N/A	N/A	2.9	yes	no	no	no	no	no	no	no	no	no	no	no	no
Temp_40	1	3.03167	32	female	25.5	never	negative	negative	2.9	yes	no	no	no	no	no	no	no	no	no	no	no	yes
Temp_40	2	4.29387	33	female	26.1	never	N/A	N/A	2.9	yes	no	no	no	no	no	no	no	no	no	no	no	no
Temp_41	1	3.19995	67	female	37.5	never	positive	negative	2.9	no	yes	no	no	no	no	no	no	no	no	no	no	no
Temp_41	2	1.44995	68	female	25.5	never	positive	negative	2.9	no	yes	no	no	no	no	no	no	no	no	no	no	no
Temp_42	1	1.71595	64	female	33.5	former	positive	positive	2.9	yes	no	no	no	no	yes	no	no	no	no	no	no	no
Temp_42	2	1.58995	65	female	N/A	former	N/A	N/A	2.9	yes	no	no	no	no	yes	no	no	no	no	no	no	no
Temp_43	1	4.64151	66	female	28.9	never	positive	positive	54	yes	no	no	no	no	no	no	no	no	no	no	no	yes
Temp_43	2	1.89795	67	female	N/A	never	N/A	N/A	2.9	yes	yes	no	no	no	yes	no	no	no	no	no	no	yes
Temp_44	1	3.9924	72	male	33.2	former	positive	positive	25.1	no	no	no	no	no	no	no	no	no	no	no	no	yes
Temp_44	2	4.2695	74	male	N/A	former	negative	positive	3	no	no	no	no	no	no	no	no	no	no	no	N/A	yes
Temp_45	1	3.94349	55	female	24.6	never	negative	negative	10.8	yes	no	yes	no	no	no	no	no	no	no	no	no	yes
Temp_45	2	3.52084	55	female	24.5	never	N/A	N/A	12.2	yes	no	no	no	no	no	no	no	no	no	no	no	yes
Temp_46	1	3.64795	65	female	31.4	former	positive	positive	2.9	yes	no	no	no	no	no	no	no	no	no	no	no	yes
Temp_46	2	4.15565	65	female	30.4	former	N/A	N/A	2.9	yes	yes	no	no	no	no	no	no	no	no	no	no	yes
Temp_47	1	4.05367	58	female	43.5	never	negative	positive	2.9	yes	yes	yes	no	no	no	no	no	no	no	no	no	no
Temp_47	2	5.01995	59	female	43.88	never	N/A	N/A	2.9	yes	yes	yes	no	no	no	no	no	no	no	no	no	no
Temp_48	1	3.66593	74	female	22.9	never	N/A	N/A	2.9	yes	no	no	no	no	no	no	no	no	no	no	no	yes
Temp_48	2	2.74193	75	female	22.82	never	N/A	N/A	2.9	yes	no	no	no	no	no	no	no	no	no	no	no	yes
Temp_49	1	3.72972	58	female	34.2	former	negative	negative	4.2	yes	no	no	no	no	no	no	yes	no	no	no	no	yes
Temp_49	2	2.60693	59	female	33.7	former	N/A	N/A	2.9	yes	no	no	no	no	no	no	no	no	no	yes	no	no
Temp_50	1	2.33385	80	male	N/A	former	positive	positive	5.5	yes	no	no	no	no	no	no	no	no	no	no	no	yes
Temp_50	2	1.56195	81	male	N/A	former	N/A	N/A	2.9	yes	no	no	no	no	no	no	no	no	no	no	no	yes
Temp_51	1	7.00031	74	male	27.48	former	positive	positive	34.3	yes	no	no	no	no	no	no	yes	no	no	no	no	no
Temp_51	2	5.71524	74	male	27.4	former	N/A	N/A	18.8	yes	no	yes	no	no	no	no	no	no	no	no	no	no
Temp_52	1	1.47795	61	male	30	former	positive	N/A	2.9	no	no	no	no	no	no	no	no	no	no	no	no	no
Temp_52	2	1.77195	61	male	31.26	former	negative	negative	2.9	yes	no	no	no	no	no	no	no	no	no	no	no	no
Temp_53	1	1.95338	61	female	31.6	never	positive	positive	12	yes	no	no	no	no	no	no	no	no	no	no	no	no
Temp_53	2	2.0925	62	female	32.84	never	N/A	N/A	10.1	yes	no	no	no	no	no	no	no	no	no	no	no	no
Temp_54	1	2.9379	58	female	27.5	never	negative	positive	2.9	yes	yes	no	no	no	no	no	no	no	no	no	no	no
Temp_54	2	5.88191	59	female	26.26	never	N/A	N/A	2.9	yes	yes	no	no	no	no	no	no	no	no	no	no	no
Temp_55	1	5.09591	62	female	29.2	former	positive	negative	12.9	yes	no	no	no	no	no	no	no	no	no	no	no	no
Temp_55	2	3.76766	63	female	N/A	former	N/A	N/A	6.8	yes	no	no	no	no	no	no	no	no	no	no	no	no
Temp_56	1	4.96479	62	female	39	current (within 3 months)	positive	negative	2.9	yes	no	yes	no	no	no	no	no	no	no	no	no	no
Temp_56	2	4.96276	63	female	N/A	current (within 3 months)	N/A	N/A	2.9	no	no	N/A	yes	no	no	no	yes	no	no	no	no	no
Temp_57	1	1.50107	42	female	22.6	never	positive	positive	3	yes	no	no	no	no	no	no	no	yes	no	no	no	yes
Temp_57	2	1.20703	43	female	N/A	never	N/A	N/A	0.7	yes	yes	no	no	no	no	no	no	yes	no	no	no	no
Temp_58	1	3.4	51	female	31	never	positive	positive	4.8	yes	no	no	no	no	no	no	no	no	no	no	no	no
Temp_58	2	4.99423	52	female	N/A	never	N/A	N/A	84	yes	no	no	no	no	no	no	no	no	no	no	no	yes
Temp_59	1	2.12837	62	female	27.2	current (within 3 months)	N/A	positive	15.1	yes	no	no	no	no	no	no	yes	no	no	no	no	no
Temp_59	2	3.20917	63	female	26.73	current (within 3 months)	N/A	N/A	15.5	yes	no	no	no	no	no	no	yes	no	no	no	no	yes
Temp_60	1	6.15442	52	female	31.4	former	positive	positive	7.7	no	no	no	yes	no	no	no	no	no	no	no	no	yes
Temp_60	2	6.60116	52	female	31.06	former	N/A	N/A	15.1	yes	no	no	no	no	no	no	yes	no	no	no	yes	yes
Temp_61	1	3.01795	64	female	25.3	never	N/A	positive	2.9	no	no	no	no	no	no	yes	no	no	no	no	no	no
Temp_61	2	3.40995	65	female	25.19	never	N/A	N/A	2.9	no	no	no	no	no	no	yes	no	no	no	no	no	no
Temp_62	1	2.58067	59	female	N/A	former	positive	positive	6.2	yes	no	no	no	no	no	yes	yes	no	no	no	no	yes
Temp_62	2	1.56195	60	female	41.65	former	N/A	N/A	2.9	yes	no	no	no	no	no	no	yes	no	no	no	no	yes
Temp_63	1	1.67395	62	male	29.8	former	positive	negative	2.9	yes	yes	no	no	no	no	no	no	no	no	no	no	yes
Temp_63	2	2.45448	62	male	30.2	former	N/A	N/A	17.3	yes	yes	no	no	no	no	no	no	no	no	no	no	no
Temp_64	1	2.94037	52	male	24.3	current (within 3 months)	positive	positive	15.1	yes	yes	no	no	no	no	no	no	no	no	no	no	yes
Temp_64	2	2.1291	52	male	24.4	current (within 3 months)	N/A	N/A	3.3	yes	yes	no	no	no	no	no	no	yes	no	no	no	yes
