# Supplementary material for: Plasma metabolomic profiling in patients with rheumatoid arthritis identifies biochemical features predictive of quantitative disease activity
Source: Arthritis Res Ther. 2021 Jun 8;23:164. doi: 10.1186/s13075-021-02537-4 (PMC8185925; doi:10.1186/s13075-021-02537-4)
Supplement: Supplementary file 3 — Additional file 3: Supplementary Table 2. Subject characteristics of 12 patients (12 samples) from the validation cohort. [file 13075_2021_2537_MOESM3_ESM.xlsx]

## Sheet: STable 2
Supplementary Table 2. Subject characteristics of 12 patients (12 samples) from the validation cohort.
Patient ID	DAS28-CRP	Age	Sex	Body Mass Index (BMI)	Smoking History	Rheumatoid Factor (RF)	Anti-CCP	C-reactive Protein (CRP)	Methotrexate	Hydroxychloroquine	Sulfasalazine	Leflunomide	Azathioprine	Infliximab	Etanercept	Adalimumab	Certolizumab	Tocilizumab	Abatacept	Rituximab	Prednisone
Temp_65	2.12195	59	male	23.3	never	positive	N/A	2.9	yes	no	no	no	no	no	no	no	no	no	no	no	no
Temp_66	3.35488	81	female	18.97	never	N/A	N/A	77.1	yes	no	no	no	no	no	no	no	no	no	no	yes	no
Temp_67	3.12251	67	female	24.4	former	positive	N/A	1	yes	no	no	no	no	no	no	no	no	no	no	no	yes
Temp_68	1.73138	80	female	31	former	positive	positive	3.4	no	no	no	no	no	no	yes	no	no	no	no	no	no
Temp_69	1.74395	56	female	28.1	never	positive	positive	2.9	no	yes	no	no	no	no	no	no	no	no	no	no	no
Temp_70	1.86335	80	female	26.89	never	N/A	N/A	5.6	no	no	no	no	no	no	no	yes	no	no	no	no	yes
Temp_71	1.60503	78	male	27.7	never	negative	negative	5	yes	yes	no	no	no	no	no	no	no	no	no	no	no
Temp_72	1.56195	60	female	N/A	current (within 3 months)	negative	positive	2.9	no	yes	no	no	no	no	yes	no	no	no	no	no	yes
Temp_73	1.47795	69	female	N/A	never	positive	positive	2.9	yes	no	no	no	no	yes	no	no	no	no	no	no	no
Temp_74	5.86979	54	female	33.3	N/A	N/A	N/A	25.6	no	no	no	no	no	no	no	no	no	no	no	no	yes
Temp_75	2.4339	56	male	26.4	never	positive	positive	2.9	yes	no	no	no	no	no	no	yes	no	no	no	no	no
Temp_76	1.6786	74	female	30.01	former	N/A	N/A	5.3	yes	no	no	no	no	no	no	no	no	no	no	no	no
