# Supplementary material for: Plasma metabolomic profiling in patients with rheumatoid arthritis identifies biochemical features predictive of quantitative disease activity
Source: Arthritis Res Ther. 2021 Jun 8;23:164. doi: 10.1186/s13075-021-02537-4 (PMC8185925; doi:10.1186/s13075-021-02537-4)
Supplement: Supplementary file 5 — Additional file 5: Supplementary Table 3. Demographic characteristics of discovery cohort samples (n = 128) divided into lower (DAS28-CRP ≤ 3.2) and higher disease activity (DAS28-CRP > 3.2). [file 13075_2021_2537_MOESM5_ESM.xlsx]

## Sheet: Stable 3
Supplementary Table 3. Demographic characteristics of discovery cohort samples (n = 128) divided into lower (DAS28-CRP ≤ 3.2) and higher disease activity (DAS28-CRP > 3.2).
	Lower disease activity (DAS28-CRP ≤ 3.2)	Higher disease activity (DAS28-CRP > 3.2)
Number of plasma metabolomic samples	76	52
Sex (female/male)	46/30	42/10
DAS28-CRP
Mean ± SD	2.1 ± 0.5	4.4 ± 1.0
Range (min–max)	1.2–3.2	3.2–7.0
Age (years)
Mean ± SD	64.1 ± 10.2	61.7 ± 10.9
Range (min–max)	32–86	33–85
BMI
Mean ± SD	29.8 ± 5.1	32.2 ± 6.6
Range (min–max)	22.6–44.9	22.4–47.8
N/A (n)	14	8
Smoking History (n)
Current (active within 3 months)	8	4
Former	40	23
Never	28	24
N/A	0	1
CRP (mg/L)
Mean ± SD	5.1 ± 5.9	13.33 ± 21.4
Range (min–max)	0.3–44.2	0.9–113
Treatment
Methotrexate use (n, %)	57 (75%)	40 (76.9%)
Methotrexate dose (mg/week)
• median	20	20
• IQR [Q1, Q3]	[15.0, 25.0]	[15.0, 25.0]
Prednisone use (n, %)	32	25
Prednisone dose (mg/day)
• median	5	5
• IQR [Q1, Q3]	[5.0, 5.0]	[5.0, 7.38]
TNFi-bDMARDsa (n, %)	30 (39.5%)	14 (26.9%)
non-TNFi-bDMARDsb (n, %)	7 (9.2%)	6 (11.5%)
non-methotrexate csDMARDsg (n, %)	29 (38.1%)	18 (34.6%)
a adalimumab, certolizumab, etanercept, and infliximab
b abatacept, rituximab, and tocilizumab
g azathioprine, hydroxychloroquine, leflunomide, and sulfasalazine
IQR: inter-quartile range
bDMARDs: biologic disease-modifying anti-rheumatic drugs
csDMARDs: conventional synthetic disease-modifying anti-rheumatic drugs
