# Supplementary material for: Plasma metabolomic profiling in patients with rheumatoid arthritis identifies biochemical features predictive of quantitative disease activity
Source: Arthritis Res Ther. 2021 Jun 8;23:164. doi: 10.1186/s13075-021-02537-4 (PMC8185925; doi:10.1186/s13075-021-02537-4)
Supplement: Supplementary file 6 — Additional file 6: Supplementary Table 4. Differentially abundant metabolites between lower (DAS28-CRP ≤ 3.2) and higher (DAS28-CRP > 3.2) disease activity groups. [file 13075_2021_2537_MOESM6_ESM.xlsx]

## Sheet: STable 4
Supplementary Table 4. Differentially abundant metabolites between lower (DAS28-CRP ≤ 3.2) and higher (DAS28-CRP > 3.2) disease activity groups.
Chemical IDa	P-Value	Mean (lower disease activity group)	Mean (higher disease activity group)	log2 fold changeb	Absolute log2 (fold change)	Name of Metabolite	Metabolic Super-pathwayg	Metabolic Sub-pathwayg
100015839	0.00740518	1.15006	0.915419	-0.329204	0.329204	Dihomo-linoleoylcarnitine (C20:2)	Lipid	Fatty Acid Metabolism (Acyl Carnitine, Polyunsaturated)
100020414	0.00853385	1.12073	0.929206	-0.270366	0.270366	6-bromotryptophan	Amino Acid	Tryptophan Metabolism
100001104	0.00904587	1.1847	0.923844	-0.358795	0.358795	N-acetyltyrosine	Amino Acid	Tyrosine Metabolism
100015838	0.0105014	1.20348	0.931029	-0.370308	0.370308	Eicosenoylcarnitine (C20:1)	Lipid	Fatty Acid Metabolism (Acyl Carnitine, Monounsaturated)
100001253	0.0109593	1.36487	0.9508	-0.521548	0.521548	N-acetylglutamine	Amino Acid	Glutamate Metabolism
100001950	0.0118855	1.24278	0.92055	-0.433002	0.433002	Bilirubin (E,E)	Cofactors and Vitamins	Hemoglobin and Porphyrin Metabolism
100001254	0.0125455	1.1423	0.92819	-0.299454	0.299454	N-acetyltryptophan	Amino Acid	Tryptophan Metabolism
100020546	0.0126799	1.76074	0.817223	-1.10738	1.10738	N2-acetyl,N6-methyllysine	Amino Acid	Lysine Metabolism
415	0.0132443	1.07484	0.925073	-0.216477	0.216477	Methionine	Amino Acid	Methionine, Cysteine, SAM and Taurine Metabolism
250	0.0138847	1.33235	0.952098	-0.484791	0.484791	Biliverdin	Cofactors and Vitamins	Hemoglobin and Porphyrin Metabolism
171	0.0148169	0.894672	1.13236	0.339906	0.339906	Hypoxanthine	Nucleotide	Purine Metabolism, (Hypo)Xanthine/Inosine containing
100003151	0.0155736	1.12331	0.948419	-0.244163	0.244163	Linoleoylcarnitine (C18:2)	Lipid	Fatty Acid Metabolism (Acyl Carnitine, Polyunsaturated)
100000269	0.0176873	1.08884	0.988379	-0.139655	0.139655	Glycerophosphorylcholine (GPC)	Lipid	Phospholipid Metabolism
100001092	0.0209996	1.58421	0.947273	-0.741908	0.741908	Trigonelline (N'-methylnicotinate)	Cofactors and Vitamins	Nicotinate and Nicotinamide Metabolism
565	0.0230552	1.04054	0.938331	-0.149169	0.149169	Tryptophan	Amino Acid	Tryptophan Metabolism
100015831	0.023233	1.20201	0.93756	-0.358462	0.358462	Linoleoylcarnitine (C18:3)	Lipid	Fatty Acid Metabolism (Acyl Carnitine, Polyunsaturated)
100001313	0.0238046	1.20283	0.960146	-0.325102	0.325102	Gamma-glutamylmethionine	Peptide	Gamma-glutamyl Amino Acid
100001391	0.0238908	1.10847	0.944885	-0.230354	0.230354	Stearoylcarnitine (C18)	Lipid	Fatty Acid Metabolism (Acyl Carnitine, Long Chain Saturated)
100001266	0.0246381	1.07619	0.860423	-0.322816	0.322816	N-acetylarginine	Amino Acid	Urea cycle; Arginine and Proline Metabolism
100001197	0.026337	1.21545	0.952098	-0.352312	0.352312	10-undecenoate (11:1n1)	Lipid	Medium Chain Fatty Acid
100001257	0.0290822	1.2572	0.909662	-0.466812	0.466812	N-acetylasparagine	Amino Acid	Alanine and Aspartate Metabolism
100021141	0.0338851	1.26089	0.96539	-0.38526	0.38526	3-hydroxydecanoylcarnitine	Lipid	Fatty Acid Metabolism (Acyl Carnitine, Hydroxy)
100000776	0.0352828	1.09595	0.974333	-0.169697	0.169697	Palmitoylcarnitine (C16)	Lipid	Fatty Acid Metabolism (Acyl Carnitine, Long Chain Saturated)
100000257	0.0373072	1.06238	1.40764	0.405986	0.405986	Glucuronate	Carbohydrate	Aminosugar Metabolism
100001620	0.0377431	1.06603	0.980258	-0.12101	0.12101	Glycerophosphoethanolamine	Lipid	Phospholipid Metabolism
503	0.0381436	1.02937	0.967704	-0.0891311	0.0891311	Serine	Amino Acid	Glycine, Serine and Threonine Metabolism
100004088	0.0391385	1.11424	0.884019	-0.333916	0.333916	Retinal	Cofactors and Vitamins	Vitamin A Metabolism
100020204	0.0396972	1.40475	1.00583	-0.481933	0.481933	N-acetyl-2-aminooctanoate	Lipid	Fatty Acid, Amino
100004575	0.0412034	1.23235	0.895746	-0.46025	0.46025	N2,N5-diacetylornithine	Amino Acid	Urea cycle; Arginine and Proline Metabolism
100000007	0.0418548	1.0373	0.979798	-0.0822732	0.0822732	Carnitine	Lipid	Carnitine Metabolism
407	0.0447224	1.04124	0.959956	-0.11726	0.11726	Lysine	Amino Acid	Lysine Metabolism
100001577	0.0477657	1.36457	0.932912	-0.548635	0.548635	N-acetylcitrulline	Amino Acid	Urea cycle; Arginine and Proline Metabolism
100020361	0.0499114	1.04116	0.910038	-0.194195	0.194195	3-amino-2-piperidone	Amino Acid	Urea cycle; Arginine and Proline Metabolism
a Chemical ID defined by Metabolon’s Discovery HD4™ platform
b fold change = mean (higher disease activity group) / mean (lower disease activity group)
g Super-pathways and sub-pathways were defined by Metabolon’s Discovery HD4™ platform
