# Supplementary material for: Plasma metabolomic profiling in patients with rheumatoid arthritis identifies biochemical features predictive of quantitative disease activity
Source: Arthritis Res Ther. 2021 Jun 8;23:164. doi: 10.1186/s13075-021-02537-4 (PMC8185925; doi:10.1186/s13075-021-02537-4)
Supplement: Supplementary file 7 — Additional file 7: Supplementary Table 5. Metabolites displaying significant changes in abundances in patients with clinical improvement (n = 16). [file 13075_2021_2537_MOESM7_ESM.xlsx]

## Sheet: STable 5
Supplementary Table 5. Metabolites displaying significant changes in abundances in patients with clinical improvement (n = 16).
Chemical IDa	P-value	BIOCHEMICAL	SUPER PATHWAYb	SUB PATHWAYb	mean (visit 1)g	mean (visit 2)g	log2 fold-changed
100006620	0.00953508	nonanoylcarnitine (C9)	Lipid	Fatty Acid Metabolism (Acyl Carnitine, Medium Chain)	0.757713	1.52504	1.00912
100021136	0.0125975	3-decenoylcarnitine	Lipid	Fatty Acid Metabolism (Acyl Carnitine, Monounsaturated)	4.02317	2.45236	-0.71416
100001658	0.0162223	taurolithocholate 3-sulfate	Lipid	Secondary Bile Acid Metabolism	0.972169	1.61757	0.734554
100001121	0.0166378	pyridoxate	Cofactors and Vitamins	Vitamin B6 Metabolism	0.816913	1.34788	0.72244
100001425	0.0168917	5,6-dihydrouridine	Nucleotide	Pyrimidine Metabolism, Uracil containing	0.862912	1.56546	0.859297
361	0.0191482	inosine	Nucleotide	Purine Metabolism, (Hypo)Xanthine/Inosine containing	4.46983	0.808825	-2.46632
100010896	0.0340349	2'-O-methyluridine	Nucleotide	Pyrimidine Metabolism, Uracil containing	0.906987	1.00507	0.14814
100020361	0.0342075	3-amino-2-piperidone	Amino Acid	Urea cycle; Arginine and Proline Metabolism	4.49886	0.674063	-2.73861
100001359	0.036586	aconitate [cis or trans]	Energy	TCA Cycle	1.0678	1.39251	0.383042
100004414	0.0448597	2-hydroxyphytanate	Lipid	Fatty Acid, Branched	0.936875	1.08802	0.215775
100000285	0.0462279	N-alpha-acetylornithine	Amino Acid	Urea cycle; Arginine and Proline Metabolism	0.978669	1.23404	0.334501
a Chemical ID defined by Metabolon’s Discovery HD4™ platform
b Super-pathways and sub-pathways were defined by Metabolon’s Discovery HD4™ platform
g Mean abundance of the metabolites
d fold change = mean (visit 2) / mean (visit 1)
