# Supplementary material for: Plasma metabolomic profiling in patients with rheumatoid arthritis identifies biochemical features predictive of quantitative disease activity
Source: Arthritis Res Ther. 2021 Jun 8;23:164. doi: 10.1186/s13075-021-02537-4 (PMC8185925; doi:10.1186/s13075-021-02537-4)
Supplement: Supplementary file 8 — Additional file 8: Supplementary Table 6. Metabolites displaying significant changes in abundances in patients without clinical improvement (n = 48). [file 13075_2021_2537_MOESM8_ESM.xlsx]

## Sheet: STable 6
Supplementary Table 6. Metabolites displaying significant changes in abundances in patients without clinical improvement (n = 48).
Chemical IDa	P-value	BIOCHEMICAL	SUPER PATHWAYb	SUB PATHWAYb	mean (visit 1)g	mean (visit 2)g	log2 fold-changed
1221	0.000932791	creatine	Amino Acid	Creatine Metabolism	0.819285	1.2625	0.623843
100000054	0.00494625	5-hydroxylysine	Amino Acid	Lysine Metabolism	0.937767	1.18425	0.33667
361	0.0150893	inosine	Nucleotide	Purine Metabolism, (Hypo)Xanthine/Inosine containing	2.66211	1.46316	-0.863489
100020487	0.0174487	N-acetyl-isoputreanine	Amino Acid	Polyamine Metabolism	0.903681	1.16594	0.367602
93	0.0254594	alpha-ketoglutarate	Energy	TCA Cycle	0.974542	1.06354	0.126075
100001872	0.0274509	1-stearoyl-2-arachidonoyl-GPS (18:0/20:4)	Lipid	Phosphatidylserine (PS)	1.4181	0.886246	-0.67818
100009394	0.0291869	hexadecadienoate (16:2n6)	Lipid	Long Chain Polyunsaturated Fatty Acid (n3 and n6)	0.955085	1.09838	0.201669
197	0.0298979	S-adenosylhomocysteine (SAH)	Amino Acid	Methionine, Cysteine, SAM and Taurine Metabolism	0.828408	1.05418	0.347703
100006620	0.0332773	nonanoylcarnitine (C9)	Lipid	Fatty Acid Metabolism (Acyl Carnitine, Medium Chain)	0.967979	1.43473	0.567728
100006438	0.039713	citraconate/glutaconate	Energy	TCA Cycle	1.37442	0.997563	-0.46234
100020478	0.0407568	dodecadienoate (12:2)	Lipid	Fatty Acid, Dicarboxylate	0.97181	1.35604	0.480652
100001605	0.0415741	catechol sulfate	Xenobiotics	Benzoate Metabolism	1.00293	1.11933	0.158411
100005998	0.0422768	octadecanedioylcarnitine (C18-DC)	Lipid	Fatty Acid Metabolism (Acyl Carnitine, Dicarboxylate)	1.03059	1.18869	0.205899
100004396	0.0456757	3-hydroxyadipate	Lipid	Fatty Acid, Dicarboxylate	1.48044	0.906231	-0.708072
2054	0.0457654	ethylmalonate	Amino Acid	Leucine, Isoleucine and Valine Metabolism	0.963098	1.1106	0.205585
100020541	0.047222	11beta-hydroxyandrosterone glucuronide	Lipid	Androgenic Steroids	1.35631	0.92166	-0.557376
1087	0.0484018	erucate (22:1n9)	Lipid	Long Chain Monounsaturated Fatty Acid	0.868627	1.15756	0.414276
100001313	0.0490371	gamma-glutamylmethionine	Peptide	Gamma-glutamyl Amino Acid	1.00294	1.09665	0.12886
100004414	0.0497729	2-hydroxyphytanate	Lipid	Fatty Acid, Branched	0.971744	1.073	0.142999
a Chemical ID defined by Metabolon’s Discovery HD4™ platform
b Super-pathways and sub-pathways were defined by Metabolon’s Discovery HD4™ platform
g Mean abundance of the metabolites
d fold change = mean (visit 2) / mean (visit 1)
